# Supplementary material for: Comparison of samplers collecting airborne influenza viruses: 1. Primarily impingers and cyclones
Source: PLoS One. 2021 Jan 28;16(1):e0244977. doi: 10.1371/journal.pone.0244977 (PMC7842955; doi:10.1371/journal.pone.0244977)
Supplement: S1 Dataset — (XLSX) [file pone.0244977.s001.xlsx]

## Sheet: Complete Spreadsheet
							Virus Isolation					PCR					Fluorescein						Environmental Conditions		Particle count						Particle concentration (#/cm3)
Set	Serial #	Replicate	Virus	Sampler type	Sampling flow rate (L/min)	Eluate volume (mL)	Titer (PFU/100 µL or log10TCID50/100 µL of eluate)	Titer (PFU or TCID50/100 µL of eluate) w/ logTCID50=0 --> TCID50=0	Titer (PFU or TCID50/1 ml of eluate)	Titer (PFU or TCID50/total volume of eluate)	Live Virus Air Concentration (PFU or TCID50/m3 of air)	PCR Virus Quantitation (projected PFU /5µL of eluate for MS2 or RNA copies /µL for SIV/AIV)	PCR Virus Quantitation (projected PFU /5µL for MS2 or RNA copies /µL for SIV/AIV) w/ LOD=65 projected PFU/5µL for MS2 and 100 copies/µL for SIV/AIV	PCR Virus Quantitation (projected PFU /mL of eluate for MS2 or RNA copies /mL for SIV/AIV)	PCR Virus Quantitation (projected PFU for MS2 or RNA copies for SIV/AIV per total volume of eluate)	Total Virus Air Concentration (projected PFU or RNA copies/m3 of air)	Fluorescence intensity (Gain 35)	Dillution factor	Fluorescein concentration (μg/mL) uncorrected	Fluorescein concentration (μg/mL) corrected for dilution factor	Fluorescein concentration (μg/total volume of eluate)	Fluorescein Airborne Concentration (ng/m3 of air)	Temperature (°C)	Relative Humidity (%)	0.3-0.5 µm	0.5-1.0 µm	1.0-3.0 µm	3.0-5.0 µm	5.0-10 µm	>10 µm	0.3-0.5 µm	0.5-1.0 µm	1.0-3.0 µm	3.0-5.0 µm	5.0-10 µm	>10 µm	Notes
1	1	1	MS2	Andersen-STG 1	28.3	3	370	370	3700	11100	13074.2	923.148	923.148	184630	553889	652401	42	1	0.0285966	0.0285966	0.0857898	101.048	26.2694	42.1525	415649	329169	211058	7711	1942	130	146.872	116.314	74.5788	2.72473	0.686219	0.0459364
1	2	1	MS2	Andersen-STG 2	28.3	3	700	700	7000	21000	24735	1558.35	1558.35	311670	935009	1.10131e+06	91	1	0.0631677	0.0631677	0.189503	223.207	26.2694	42.1525	415649	329169	211058	7711	1942	130	146.872	116.314	74.5788	2.72473	0.686219	0.0459364
1	3	1	MS2	Andersen-STG 3	28.3	3	1300	1300	13000	39000	45936.4	2337.88	2337.88	467577	1.40273e+06	1.65222e+06	184	1	0.132361	0.132361	0.397083	467.707	26.2694	42.1525	415649	329169	211058	7711	1942	130	146.872	116.314	74.5788	2.72473	0.686219	0.0459364
1	4	1	MS2	Andersen-STG 4	28.3	3	2900	2900	29000	87000	102473	4792.72	4792.72	958544	2.87563e+06	3.38708e+06	454	1	0.359806	0.359806	1.07942	1271.4	26.2694	42.1525	415649	329169	211058	7711	1942	130	146.872	116.314	74.5788	2.72473	0.686219	0.0459364
1	5	1	MS2	Andersen-STG 5	28.3	3	4700	4700	47000	141000	166078	7113.24	7113.24	1.42265e+06	4.26794e+06	5.02702e+06	727	1	0.62995	0.62995	1.88985	2225.97	26.2694	42.1525	415649	329169	211058	7711	1942	130	146.872	116.314	74.5788	2.72473	0.686219	0.0459364
1	6	1	MS2	Andersen-STG 6	28.3	3	6900	6900	69000	207000	243816	8382.15	8382.15	1.67643e+06	5.02929e+06	5.92378e+06	960	1	0.892464	0.892464	2.67739	3153.58	26.2694	42.1525	415649	329169	211058	7711	1942	130	146.872	116.314	74.5788	2.72473	0.686219	0.0459364
1	7	1	MS2	Andersen-STG 7	28.3	3	4000	4000	40000	120000	141343	4106.98	4106.98	821397	2.46419e+06	2.90246e+06	446	1	0.352499	0.352499	1.0575	1245.58	26.2694	42.1525	415649	329169	211058	7711	1942	130	146.872	116.314	74.5788	2.72473	0.686219	0.0459364
1	8	1	MS2	Andersen-STG 8	28.3	3	500	500	5000	15000	17667.8	1607.77	1607.77	321555	964664	1.13624e+06	121	1	0.0849759	0.0849759	0.254928	300.268	26.2694	42.1525	415649	329169	211058	7711	1942	130	146.872	116.314	74.5788	2.72473	0.686219	0.0459364
1	9	1	MS2	Andersen-STG 9-filter	28.3	15	790	790	7900	118500	139576	1585.97	1585.97	317194	4.75791e+06	5.60414e+06	204	1	0.147854	0.147854	2.21781	2612.26	26.2694	42.1525	415649	329169	211058	7711	1942	130	146.872	116.314	74.5788	2.72473	0.686219	0.0459364	5 mL taken from 15 mL eluate
1	10	1	MS2	NIOSH-large tube	3.5	3	630	630	6300	18900	180000	1865.81	1865.81	373163	1.11949e+06	1.06618e+07	173	1	0.123932	0.123932	0.371797	3540.93	26.2694	42.1525	415649	329169	211058	7711	1942	130	146.872	116.314	74.5788	2.72473	0.686219	0.0459364
1	11	1	MS2	NIOSH-small tube	3.5	1.8	1360	1360	13600	24480	233143	3119.05	3119.05	623810	1.12286e+06	1.06939e+07	218	1	0.158828	0.158828	0.28589	2722.76	26.2694	42.1525	415649	329169	211058	7711	1942	130	146.872	116.314	74.5788	2.72473	0.686219	0.0459364
1	12	1	MS2	NIOSH-filter	3.5	3	220	220	2200	6600	62857.1	538.714	538.714	107743	323228	3.07836e+06	79	1	0.054581	0.054581	0.163743	1559.46	26.2694	42.1525	415649	329169	211058	7711	1942	130	146.872	116.314	74.5788	2.72473	0.686219	0.0459364
1	13	1	MS2	Cyclonic collector	200	4	4600	4600	46000	184000	30666.7	5500.74	5500.74	1.10015e+06	4.4006e+06	733433	373	1	0.287424	0.287424	1.14969	191.616	26.2694	42.1525	415649	329169	211058	7711	1942	130	146.872	116.314	74.5788	2.72473	0.686219	0.0459364
1	14	1	MS2	AGI-30	12.5	6	4200	4200	42000	252000	672000	6402.01	6402.01	1.2804e+06	7.68241e+06	2.04864e+07	406	1	0.316483	0.316483	1.8989	5063.73	26.2694	42.1525	415649	329169	211058	7711	1942	130	146.872	116.314	74.5788	2.72473	0.686219	0.0459364
1	15	1	MS2	BioSampler	12.5	15	1420	1420	14200	213000	568000	3359.09	3359.09	671818	1.00773e+07	2.68727e+07	167	1	0.119363	0.119363	1.79044	4774.51	26.2694	42.1525	415649	329169	211058	7711	1942	130	146.872	116.314	74.5788	2.72473	0.686219	0.0459364
1	16	1	MS2	VIVAS	8	2	10300	10300	103000	206000	858333	10489.7	10489.7	2.09794e+06	4.19589e+06	1.74829e+07	1435	1	1.51877	1.51877	3.03753	12656.4	26.2694	42.1525	415649	329169	211058	7711	1942	130	146.872	116.314	74.5788	2.72473	0.686219	0.0459364
1	17	1	MS2	SpinCon II	450	2.5	63000	63000	630000	1575000	116667	50090.2	50090.2	1.0018e+07	2.50451e+07	1.85519e+06	2469	1	3.30498	3.30498	8.26244	612.032	26.2694	42.1525	415649	329169	211058	7711	1942	130	146.872	116.314	74.5788	2.72473	0.686219	0.0459364
1	18	1	MS2	Bobcat	200	6	0.5	0.5	5	30	5	61967.3	61967.3	1.23935e+07	7.43607e+07	1.23935e+07	728	10	0.631014	6.31014	37.8608	6310.14	26.2694	42.1525	415649	329169	211058	7711	1942	130	146.872	116.314	74.5788	2.72473	0.686219	0.0459364
1	19	1	MS2	Nebulizer-before			13300000	13300000	133000000			1.48422e+06	1.48422e+06	2.96845e+08			3720	100	6.24071	624.071			26.2694	42.1525	415649	329169	211058	7711	1942	130	146.872	116.314	74.5788	2.72473	0.686219	0.0459364
1	20	1	MS2	Nebulizer-after			11200000	11200000	112000000			2.11808e+06	2.11808e+06	4.23616e+08			3393	100	5.39145	539.145			26.2694	42.1525	415649	329169	211058	7711	1942	130	146.872	116.314	74.5788	2.72473	0.686219	0.0459364
1	21	1	AIV	Andersen-STG 1	28.3	3	0.5	3.16228	31.6228	94.8683	111.741	798.85	798.85	798850	2.39655e+06	2.82279e+06	50	1	0.034152	0.034152	0.102456	120.678	29	32	529145	291234	147802	6159	1377	105	186.977	102.91	52.2269	2.17633	0.486572	0.0371025
1	22	1	AIV	Andersen-STG 2	28.3	3	0.5	3.16228	31.6228	94.8683	111.741	2282.33	2282.33	2.28233e+06	6.84699e+06	8.06478e+06	59	1	0.0404432	0.0404432	0.12133	142.909	29	32	529145	291234	147802	6159	1377	105	186.977	102.91	52.2269	2.17633	0.486572	0.0371025
1	23	1	AIV	Andersen-STG 3	28.3	3	0.5	3.16228	31.6228	94.8683	111.741	1951.33	1951.33	1.95133e+06	5.85398e+06	6.89515e+06	63	1	0.0432534	0.0432534	0.12976	152.839	29	32	529145	291234	147802	6159	1377	105	186.977	102.91	52.2269	2.17633	0.486572	0.0371025
1	24	1	AIV	Andersen-STG 4	28.3	3	0.5	3.16228	31.6228	94.8683	111.741	7981.38	7981.38	7.98138e+06	2.39441e+07	2.82027e+07	208	1	0.150978	0.150978	0.452935	533.492	29	32	529145	291234	147802	6159	1377	105	186.977	102.91	52.2269	2.17633	0.486572	0.0371025
1	25	1	AIV	Andersen-STG 5	28.3	3	0.5	3.16228	31.6228	94.8683	111.741	16770.2	16770.2	1.67702e+07	5.03105e+07	5.92586e+07	458	1	0.363472	0.363472	1.09042	1284.35	29	32	529145	291234	147802	6159	1377	105	186.977	102.91	52.2269	2.17633	0.486572	0.0371025
1	26	1	AIV	Andersen-STG 6	28.3	3	0.5	3.16228	31.6228	94.8683	111.741	24392.5	24392.5	2.43925e+07	7.31775e+07	8.61926e+07	953	1	0.884148	0.884148	2.65244	3124.2	29	32	529145	291234	147802	6159	1377	105	186.977	102.91	52.2269	2.17633	0.486572	0.0371025
1	27	1	AIV	Andersen-STG 7	28.3	3	0.17	1.47911	14.7911	44.3733	52.2653	12312.1	12312.1	1.23121e+07	3.69362e+07	4.35055e+07	478	1	0.381935	0.381935	1.14581	1349.59	29	32	529145	291234	147802	6159	1377	105	186.977	102.91	52.2269	2.17633	0.486572	0.0371025
1	28	1	AIV	Andersen-STG 8	28.3	3	0.5	3.16228	31.6228	94.8683	111.741	6090.32	6090.32	6.09032e+06	1.8271e+07	2.15206e+07	227	1	0.165938	0.165938	0.497815	586.355	29	32	529145	291234	147802	6159	1377	105	186.977	102.91	52.2269	2.17633	0.486572	0.0371025
1	29	1	AIV	Andersen-STG 9-filter	28.3	15	0	0	0	0	0	5760.45	5760.45	5.76045e+06	8.64068e+07	1.01775e+08	161	1	0.114812	0.114812	1.72219	2028.49	29	32	529145	291234	147802	6159	1377	105	186.977	102.91	52.2269	2.17633	0.486572	0.0371025	5 mL taken from 15 mL eluate
1	30	1	AIV	NIOSH-large tube	3.5	3	0.83	6.76083	67.6083	202.825	1931.67	3438.6	3438.6	3.4386e+06	1.03158e+07	9.82457e+07	111	1	0.0776523	0.0776523	0.232957	2218.64	29	32	529145	291234	147802	6159	1377	105	186.977	102.91	52.2269	2.17633	0.486572	0.0371025
1	31	1	AIV	NIOSH-small tube	3.5	1.8	0.17	1.47911	14.7911	26.624	253.561	10400.9	10400.9	1.04009e+07	1.87216e+07	1.78301e+08	236	1	0.173093	0.173093	0.311568	2967.31	29	32	529145	291234	147802	6159	1377	105	186.977	102.91	52.2269	2.17633	0.486572	0.0371025
1	32	1	AIV	NIOSH-filter	3.5	3	0.17	1.47911	14.7911	44.3733	422.602	955.442	955.442	955442	2.86632e+06	2.72983e+07	64	1	0.0439573	0.0439573	0.131872	1255.92	29	32	529145	291234	147802	6159	1377	105	186.977	102.91	52.2269	2.17633	0.486572	0.0371025
1	33	1	AIV	Cyclonic collector	200	3.5	0.5	3.16228	31.6228	110.68	18.4466	39778.5	39778.5	3.97785e+07	1.39225e+08	2.32041e+07	320	1	0.241987	0.241987	0.846955	141.159	29	32	529145	291234	147802	6159	1377	105	186.977	102.91	52.2269	2.17633	0.486572	0.0371025
1	34	1	AIV	AGI-30	12.5	6	0.5	3.16228	31.6228	189.737	505.964	68878.4	68878.4	6.88784e+07	4.13271e+08	1.10205e+09	525	1	0.426176	0.426176	2.55706	6818.82	29	32	529145	291234	147802	6159	1377	105	186.977	102.91	52.2269	2.17633	0.486572	0.0371025
1	35	1	AIV	BioSampler	12.5	15	0.5	3.16228	31.6228	474.342	1264.91	35627.3	35627.3	3.56273e+07	5.3441e+08	1.42509e+09	261	1	0.193198	0.193198	2.89796	7727.9	29	32	529145	291234	147802	6159	1377	105	186.977	102.91	52.2269	2.17633	0.486572	0.0371025
1	36	1	AIV	VIVAS	8	2	0.17	1.47911	14.7911	29.5822	123.259	60449.2	60449.2	6.04492e+07	1.20898e+08	5.03744e+08	1520	1	1.64374	1.64374	3.28748	13697.9	29	32	529145	291234	147802	6159	1377	105	186.977	102.91	52.2269	2.17633	0.486572	0.0371025
1	37	1	AIV	SpinCon II	450	4.5	1.5	31.6228	316.228	1423.02	105.409	214827	214827	2.14827e+08	9.66723e+08	7.16091e+07	2268	1	2.91238	2.91238	13.1057	970.793	29	32	529145	291234	147802	6159	1377	105	186.977	102.91	52.2269	2.17633	0.486572	0.0371025
1	38	1	AIV	Bobcat	200	6	1.5	31.6228	316.228	1897.37	316.228	77004.5	77004.5	7.70045e+07	4.62027e+08	7.70045e+07	692	10	0.593059	5.93059	35.5835	5930.59	29	32	529145	291234	147802	6159	1377	105	186.977	102.91	52.2269	2.17633	0.486572	0.0371025
1	39	1	AIV	Nebulizer-before			3.5	3162.28	31622.8			2.77582e+07	2.77582e+07	2.77582e+10			4056	100	7.17371	717.371			29	32	529145	291234	147802	6159	1377	105	186.977	102.91	52.2269	2.17633	0.486572	0.0371025
1	40	1	AIV	Nebulizer-after			2.83	676.083	6760.83			3.18984e+07	3.18984e+07	3.18984e+10			4070	100	7.21391	721.391			29	32	529145	291234	147802	6159	1377	105	186.977	102.91	52.2269	2.17633	0.486572	0.0371025
1	41	1	SIV	Andersen-STG 1	28.3	3	1.5	31.6228	316.228	948.683	1117.41	592.976	592.976	592976	1.77893e+06	2.09532e+06	42	1	0.0285966	0.0285966	0.0857898	101.048	27	35	576729	284204	135195	5307	1152	60	203.791	100.425	47.7721	1.87527	0.407067	0.0212014
1	42	1	SIV	Andersen-STG 2	28.3	3	0.5	3.16228	31.6228	94.8683	111.741	1538.8	1538.8	1.5388e+06	4.6164e+06	5.43746e+06	51	1	0.0348488	0.0348488	0.104547	123.141	27	35	576729	284204	135195	5307	1152	60	203.791	100.425	47.7721	1.87527	0.407067	0.0212014
1	43	1	SIV	Andersen-STG 3	28.3	3	0.5	3.16228	31.6228	94.8683	111.741	1779.04	1779.04	1.77904e+06	5.33711e+06	6.28635e+06	96	1	0.0667685	0.0667685	0.200306	235.931	27	35	576729	284204	135195	5307	1152	60	203.791	100.425	47.7721	1.87527	0.407067	0.0212014
1	44	1	SIV	Andersen-STG 4	28.3	3	0.17	1.47911	14.7911	44.3733	52.2653	2896.92	2896.92	2.89692e+06	8.69076e+06	1.02365e+07	239	1	0.175488	0.175488	0.526463	620.098	27	35	576729	284204	135195	5307	1152	60	203.791	100.425	47.7721	1.87527	0.407067	0.0212014
1	45	1	SIV	Andersen-STG 5	28.3	3	0.5	3.16228	31.6228	94.8683	111.741	4915.41	4915.41	4.91541e+06	1.47462e+07	1.73689e+07	439	1	0.346133	0.346133	1.0384	1223.09	27	35	576729	284204	135195	5307	1152	60	203.791	100.425	47.7721	1.87527	0.407067	0.0212014
1	46	1	SIV	Andersen-STG 6	28.3	3	0.5	3.16228	31.6228	94.8683	111.741	10461.2	10461.2	1.04612e+07	3.13837e+07	3.69655e+07	948	1	0.878225	0.878225	2.63467	3103.27	27	35	576729	284204	135195	5307	1152	60	203.791	100.425	47.7721	1.87527	0.407067	0.0212014
1	47	1	SIV	Andersen-STG 7	28.3	3	0.5	3.16228	31.6228	94.8683	111.741	5835.58	5835.58	5.83558e+06	1.75067e+07	2.06204e+07	627	1	0.526308	0.526308	1.57892	1859.75	27	35	576729	284204	135195	5307	1152	60	203.791	100.425	47.7721	1.87527	0.407067	0.0212014
1	48	1	SIV	Andersen-STG 8	28.3	3	0.5	3.16228	31.6228	94.8683	111.741	2367.47	2367.47	2.36747e+06	7.1024e+06	8.36561e+06	307	1	0.231075	0.231075	0.693224	816.519	27	35	576729	284204	135195	5307	1152	60	203.791	100.425	47.7721	1.87527	0.407067	0.0212014
1	49	1	SIV	Andersen-STG 9-filter	28.3	15	0.17	1.47911	14.7911	221.866	261.327	2514.52	2514.52	2.51452e+06	3.77178e+07	4.44262e+07	260	1	0.192387	0.192387	2.8858	3399.06	27	35	576729	284204	135195	5307	1152	60	203.791	100.425	47.7721	1.87527	0.407067	0.0212014	5 mL taken from 15 mL eluate
1	50	1	SIV	NIOSH-large tube	3.5	3	0.5	3.16228	31.6228	94.8683	903.508	1809.47	1809.47	1.80947e+06	5.42842e+06	5.16993e+07	129	1	0.0908739	0.0908739	0.272622	2596.4	27	35	576729	284204	135195	5307	1152	60	203.791	100.425	47.7721	1.87527	0.407067	0.0212014
1	51	1	SIV	NIOSH-small tube	3.5	1.8	0.83	6.76083	67.6083	121.695	1159	4615.43	4615.43	4.61543e+06	8.30778e+06	7.91217e+07	312	1	0.235261	0.235261	0.42347	4033.04	27	35	576729	284204	135195	5307	1152	60	203.791	100.425	47.7721	1.87527	0.407067	0.0212014
1	52	1	SIV	NIOSH-filter	3.5	2.5	0.17	1.47911	14.7911	36.9777	352.169	433.053	433.053	433053	1.08263e+06	1.03108e+07	147	1	0.104271	0.104271	0.260677	2482.64	27	35	576729	284204	135195	5307	1152	60	203.791	100.425	47.7721	1.87527	0.407067	0.0212014
1	53	1	SIV	Cyclonic collector	200	3.5	1.5	31.6228	316.228	1106.8	184.466	13146.7	13146.7	1.31467e+07	4.60136e+07	7.66893e+06	372	1	0.286552	0.286552	1.00293	167.155	27	35	576729	284204	135195	5307	1152	60	203.791	100.425	47.7721	1.87527	0.407067	0.0212014
1	54	1	SIV	AGI-30	12.5	7	0.83	6.76083	67.6083	473.258	1262.02	16695.8	16695.8	1.66958e+07	1.16871e+08	3.11655e+08	435	1	0.342508	0.342508	2.39756	6393.48	27	35	576729	284204	135195	5307	1152	60	203.791	100.425	47.7721	1.87527	0.407067	0.0212014
1	55	1	SIV	BioSampler	12.5	15	0.5	3.16228	31.6228	474.342	1264.91	8985.87	8985.87	8.98587e+06	1.34788e+08	3.59435e+08	273	1	0.202968	0.202968	3.04452	8118.72	27	35	576729	284204	135195	5307	1152	60	203.791	100.425	47.7721	1.87527	0.407067	0.0212014
1	56	1	SIV	VIVAS	8	2	1.83	67.6083	676.083	1352.17	5634.02	23214.3	23214.3	2.32143e+07	4.64286e+07	1.93452e+08	1360	1	1.41175	1.41175	2.82349	11764.6	27	35	576729	284204	135195	5307	1152	60	203.791	100.425	47.7721	1.87527	0.407067	0.0212014
1	57	1	SIV	SpinCon II	450	4.5	2.17	147.911	1479.11	6655.99	493.036	94643.4	94643.4	9.46434e+07	4.25895e+08	3.15478e+07	2023	1	2.46345	2.46345	11.0855	821.151	27	35	576729	284204	135195	5307	1152	60	203.791	100.425	47.7721	1.87527	0.407067	0.0212014
1	58	1	SIV	Bobcat	200	6	1.5	31.6228	316.228	1897.37	316.228	9921.65	9921.65	9.92165e+06	5.95299e+07	9.92165e+06	589	10	0.488345	4.88345	29.3007	4883.45	27	35	576729	284204	135195	5307	1152	60	203.791	100.425	47.7721	1.87527	0.407067	0.0212014
1	59	1	SIV	Nebulizer-before			5.83	676083	6.76083e+06			4.52434e+06	4.52434e+06	4.52434e+09			4035	100	7.1136	711.36			27	35	576729	284204	135195	5307	1152	60	203.791	100.425	47.7721	1.87527	0.407067	0.0212014
1	60	1	SIV	Nebulizer-after			5.83	676083	6.76083e+06			4.47695e+06	4.47695e+06	4.47695e+09			4170	100	7.50416	750.416			27	35	576729	284204	135195	5307	1152	60	203.791	100.425	47.7721	1.87527	0.407067	0.0212014
1	61	2	MS2	Andersen-STG 1	28.3	3	128	128	1280	3840	4522.97	565.407	565.407	113081	339244	399581	45	1	0.0306758	0.0306758	0.0920274	108.395	28	49	385915	396242	310906	12502	2322	53	136.366	140.015	109.861	4.41767	0.820495	0.0187279
1	62	2	MS2	Andersen-STG 2	28.3	3	170	170	1700	5100	6007.07	668.058	668.058	133612	400835	472126	61	1	0.0418473	0.0418473	0.125542	147.87	28	49	385915	396242	310906	12502	2322	53	136.366	140.015	109.861	4.41767	0.820495	0.0187279
1	63	2	MS2	Andersen-STG 3	28.3	3	210	210	2100	6300	7420.49	489.597	489.597	97919.4	293758	346005	51	1	0.0348488	0.0348488	0.104547	123.141	28	49	385915	396242	310906	12502	2322	53	136.366	140.015	109.861	4.41767	0.820495	0.0187279
1	64	2	MS2	Andersen-STG 4	28.3	3	550	550	5500	16500	19434.6	1674.86	1674.86	334971	1.00491e+06	1.18364e+06	199	1	0.14396	0.14396	0.431881	508.694	28	49	385915	396242	310906	12502	2322	53	136.366	140.015	109.861	4.41767	0.820495	0.0187279
1	65	2	MS2	Andersen-STG 5	28.3	3	1900	1900	19000	57000	67137.8	4226.33	4226.33	845267	2.5358e+06	2.98681e+06	466	1	0.370831	0.370831	1.11249	1310.36	28	49	385915	396242	310906	12502	2322	53	136.366	140.015	109.861	4.41767	0.820495	0.0187279
1	66	2	MS2	Andersen-STG 6	28.3	3	5100	5100	51000	153000	180212	12389.2	12389.2	2.47783e+06	7.43349e+06	8.75559e+06	1441	1	1.52746	1.52746	4.58238	5397.39	28	49	385915	396242	310906	12502	2322	53	136.366	140.015	109.861	4.41767	0.820495	0.0187279
1	67	2	MS2	Andersen-STG 7	28.3	3	1780	1780	17800	53400	62897.5	3785.79	3785.79	757158	2.27147e+06	2.67547e+06	472	1	0.376374	0.376374	1.12912	1329.94	28	49	385915	396242	310906	12502	2322	53	136.366	140.015	109.861	4.41767	0.820495	0.0187279
1	68	2	MS2	Andersen-STG 8	28.3	3	370	370	3700	11100	13074.2	1557.37	1557.37	311473	934420	1.10061e+06	183	1	0.131592	0.131592	0.394776	464.99	28	49	385915	396242	310906	12502	2322	53	136.366	140.015	109.861	4.41767	0.820495	0.0187279
1	69	2	MS2	Andersen-STG 9-filter	28.3	15	12	12	120	1800	2120.14	299.904	299.904	59980.8	899712	1.05973e+06	36	1	0.0244528	0.0244528	0.366793	432.029	28	49	385915	396242	310906	12502	2322	53	136.366	140.015	109.861	4.41767	0.820495	0.0187279	5 mL taken from 15 mL eluate
1	70	2	MS2	NIOSH-large tube	3.5	3	1040	1040	10400	31200	297143	1598.43	1598.43	319685	959055	9.13386e+06	153	1	0.108776	0.108776	0.326327	3107.88	28	49	385915	396242	310906	12502	2322	53	136.366	140.015	109.861	4.41767	0.820495	0.0187279
1	71	2	MS2	NIOSH-small tube	3.5	1.8	1840	1840	18400	33120	315429	2925.71	2925.71	585142	1.05326e+06	1.0031e+07	234	1	0.171499	0.171499	0.308699	2939.99	28	49	385915	396242	310906	12502	2322	53	136.366	140.015	109.861	4.41767	0.820495	0.0187279
1	72	2	MS2	NIOSH-filter	3.5	3	410	410	4100	12300	117143	606.033	606.033	121207	363620	3.46305e+06	83	1	0.0574345	0.0574345	0.172304	1640.99	28	49	385915	396242	310906	12502	2322	53	136.366	140.015	109.861	4.41767	0.820495	0.0187279
1	73	2	MS2	Cyclonic collector	200	4	3700	3700	37000	148000	24666.7	6310.33	6310.33	1.26207e+06	5.04826e+06	841377	509	1	0.410981	0.410981	1.64392	273.987	28	49	385915	396242	310906	12502	2322	53	136.366	140.015	109.861	4.41767	0.820495	0.0187279
1	74	2	MS2	AGI-30	12.5	7	5400	5400	54000	378000	1008000	5788.74	5788.74	1.15775e+06	8.10424e+06	2.16113e+07	443	1	0.349767	0.349767	2.44837	6528.99	28	49	385915	396242	310906	12502	2322	53	136.366	140.015	109.861	4.41767	0.820495	0.0187279
1	75	2	MS2	BioSampler	12.5	15	2400	2400	24000	360000	960000	3140.98	3140.98	628195	9.42293e+06	2.51278e+07	256	1	0.18915	0.18915	2.83724	7565.98	28	49	385915	396242	310906	12502	2322	53	136.366	140.015	109.861	4.41767	0.820495	0.0187279
1	76	2	MS2	VIVAS	8	2.2	13100	13100	131000	288200	1.20083e+06	11754.3	11754.3	2.35087e+06	5.17191e+06	2.15496e+07	1474	1	1.57562	1.57562	3.46637	14443.2	28	49	385915	396242	310906	12502	2322	53	136.366	140.015	109.861	4.41767	0.820495	0.0187279
1	77	2	MS2	SpinCon II	450	4.5	83000	83000	830000	3735000	276667	47608.8	47608.8	9.52176e+06	4.28479e+07	3.17392e+06	2789	1	3.97519	3.97519	17.8883	1325.06	28	49	385915	396242	310906	12502	2322	53	136.366	140.015	109.861	4.41767	0.820495	0.0187279
1	78	2	MS2	Bobcat	200	5.5	510	510	5100	28050	4675	51124	51124	1.02248e+07	5.62363e+07	9.37272e+06	788	10	0.695834	6.95834	38.2708	6378.47	28	49	385915	396242	310906	12502	2322	53	136.366	140.015	109.861	4.41767	0.820495	0.0187279
1	79	2	MS2	Nebulizer-before			11200000	11200000	112000000			1.26332e+06	1.26332e+06	2.52664e+08			4235	100	7.69573	769.573			28	49	385915	396242	310906	12502	2322	53	136.366	140.015	109.861	4.41767	0.820495	0.0187279
1	80	2	MS2	Nebulizer-after			13800000	13800000	138000000			1.52158e+06	1.52158e+06	3.04317e+08			4570	100	8.71937	871.937			28	49	385915	396242	310906	12502	2322	53	136.366	140.015	109.861	4.41767	0.820495	0.0187279
1	81	2	AIV	Andersen-STG 1	28.3	3	0.5	3.16228	31.6228	94.8683	111.741	1707.23	1707.23	1.70723e+06	5.12169e+06	6.03262e+06	16	1	0.0107812	0.0107812	0.0323436	38.0961	32	48	514600	412125	238158	8141	1369	56	181.837	145.627	84.1548	2.87668	0.483746	0.019788
1	82	2	AIV	Andersen-STG 2	28.3	3	0.5	3.16228	31.6228	94.8683	111.741	2298.76	2298.76	2.29876e+06	6.89629e+06	8.12283e+06	54	1	0.0369427	0.0369427	0.110828	130.539	32	48	514600	412125	238158	8141	1369	56	181.837	145.627	84.1548	2.87668	0.483746	0.019788
1	83	2	AIV	Andersen-STG 3	28.3	3	0.5	3.16228	31.6228	94.8683	111.741	6036.64	6036.64	6.03664e+06	1.81099e+07	2.13309e+07	78	1	0.0538689	0.0538689	0.161607	190.35	32	48	514600	412125	238158	8141	1369	56	181.837	145.627	84.1548	2.87668	0.483746	0.019788
1	84	2	AIV	Andersen-STG 4	28.3	3	0.83	6.76083	67.6083	202.825	238.899	18143.3	18143.3	1.81433e+07	5.44299e+07	6.41107e+07	323	1	0.244518	0.244518	0.733555	864.022	32	48	514600	412125	238158	8141	1369	56	181.837	145.627	84.1548	2.87668	0.483746	0.019788
1	85	2	AIV	Andersen-STG 5	28.3	3	0.5	3.16228	31.6228	94.8683	111.741	33719.3	33719.3	3.37193e+07	1.01158e+08	1.19149e+08	726	1	0.628887	0.628887	1.88666	2222.22	32	48	514600	412125	238158	8141	1369	56	181.837	145.627	84.1548	2.87668	0.483746	0.019788
1	86	2	AIV	Andersen-STG 6	28.3	3	0.5	3.16228	31.6228	94.8683	111.741	59264.4	59264.4	5.92644e+07	1.77793e+08	2.09415e+08	1179	1	1.16603	1.16603	3.49809	4120.24	32	48	514600	412125	238158	8141	1369	56	181.837	145.627	84.1548	2.87668	0.483746	0.019788
1	87	2	AIV	Andersen-STG 7	28.3	3	0.5	3.16228	31.6228	94.8683	111.741	23438.5	23438.5	2.34385e+07	7.03156e+07	8.28217e+07	610	1	0.509228	0.509228	1.52768	1799.39	32	48	514600	412125	238158	8141	1369	56	181.837	145.627	84.1548	2.87668	0.483746	0.019788
1	88	2	AIV	Andersen-STG 8	28.3	3	0.5	3.16228	31.6228	94.8683	111.741	9063.58	9063.58	9.06358e+06	2.71908e+07	3.20268e+07	265	1	0.196446	0.196446	0.589337	694.154	32	48	514600	412125	238158	8141	1369	56	181.837	145.627	84.1548	2.87668	0.483746	0.019788
1	89	2	AIV	Andersen-STG 9-filter	28.3	15	0	0	0	0	0	2713.84	2713.84	2.71384e+06	4.07075e+07	4.79476e+07	94	1	0.0653266	0.0653266	0.979899	1154.18	32	48	514600	412125	238158	8141	1369	56	181.837	145.627	84.1548	2.87668	0.483746	0.019788	5 mL taken from 15 mL eluate
1	90	2	AIV	NIOSH-large tube	3.5	3	0.5	3.16228	31.6228	94.8683	903.508	2649.94	2649.94	2.64994e+06	7.94982e+06	7.57126e+07	106	1	0.0740108	0.0740108	0.222033	2114.6	32	48	514600	412125	238158	8141	1369	56	181.837	145.627	84.1548	2.87668	0.483746	0.019788
1	91	2	AIV	NIOSH-small tube	3.5	1.8	0.17	1.47911	14.7911	26.624	253.561	5683.3	5683.3	5.6833e+06	1.02299e+07	9.7428e+07	377	1	0.290915	0.290915	0.523646	4987.11	32	48	514600	412125	238158	8141	1369	56	181.837	145.627	84.1548	2.87668	0.483746	0.019788
1	92	2	AIV	NIOSH-filter	3.5	3	0.17	1.47911	14.7911	44.3733	422.602	703.125	703.125	703125	2.10938e+06	2.00893e+07	118	1	0.0827732	0.0827732	0.248319	2364.95	32	48	514600	412125	238158	8141	1369	56	181.837	145.627	84.1548	2.87668	0.483746	0.019788
1	93	2	AIV	Cyclonic collector	200	4.5	0.5	3.16228	31.6228	142.302	23.7171	39183	39183	3.9183e+07	1.76324e+08	2.93873e+07	601	1	0.500249	0.500249	2.25112	375.186	32	48	514600	412125	238158	8141	1369	56	181.837	145.627	84.1548	2.87668	0.483746	0.019788
1	94	2	AIV	AGI-30	12.5	8	0.5	3.16228	31.6228	252.982	674.619	54922.3	54922.3	5.49223e+07	4.39378e+08	1.17167e+09	381	1	0.294414	0.294414	2.35531	6280.83	32	48	514600	412125	238158	8141	1369	56	181.837	145.627	84.1548	2.87668	0.483746	0.019788
1	95	2	AIV	BioSampler	12.5	15	0.5	3.16228	31.6228	474.342	1264.91	33753.5	33753.5	3.37535e+07	5.06302e+08	1.35014e+09	252	1	0.185921	0.185921	2.78881	7436.84	32	48	514600	412125	238158	8141	1369	56	181.837	145.627	84.1548	2.87668	0.483746	0.019788
1	96	2	AIV	VIVAS	8	2.2	0.17	1.47911	14.7911	32.5404	135.585	66514.1	66514.1	6.65141e+07	1.46331e+08	6.09712e+08	1462	1	1.55804	1.55804	3.42769	14282	32	48	514600	412125	238158	8141	1369	56	181.837	145.627	84.1548	2.87668	0.483746	0.019788
1	97	2	AIV	SpinCon II	450	4	1.5	31.6228	316.228	1264.91	93.6971	658008	658008	6.58008e+08	2.63203e+09	1.94965e+08	2779	1	3.9534	3.9534	15.8136	1171.38	32	48	514600	412125	238158	8141	1369	56	181.837	145.627	84.1548	2.87668	0.483746	0.019788
1	98	2	AIV	Bobcat	200	6	1.83	67.6083	676.083	4056.5	676.083	60059.1	60059.1	6.00591e+07	3.60355e+08	6.00591e+07	616	10	0.515238	5.15238	30.9143	5152.38	32	48	514600	412125	238158	8141	1369	56	181.837	145.627	84.1548	2.87668	0.483746	0.019788
1	99	2	AIV	Nebulizer-before			3.5	3162.28	31622.8			2.92473e+07	2.92473e+07	2.92473e+10			3870	100	6.64966	664.966			32	48	514600	412125	238158	8141	1369	56	181.837	145.627	84.1548	2.87668	0.483746	0.019788
1	100	2	AIV	Nebulizer-after			3.83	6760.83	67608.3			3.67664e+07	3.67664e+07	3.67664e+10			4449	100	8.34262	834.262			32	48	514600	412125	238158	8141	1369	56	181.837	145.627	84.1548	2.87668	0.483746	0.019788
1	101	2	SIV	Andersen-STG 1	28.3	3	0.5	3.16228	31.6228	94.8683	111.741	208.48	208.48	208480	625440	736679	30	1	0.0203286	0.0203286	0.0609858	71.8325	25	45	431892	306599	155095	4299	748	28	152.612	108.339	54.8039	1.51908	0.264311	0.00989399
1	102	2	SIV	Andersen-STG 2	28.3	3	0.5	3.16228	31.6228	94.8683	111.741	527.306	527.306	527306	1.58192e+06	1.86327e+06	48	1	0.0327599	0.0327599	0.0982796	115.759	25	45	431892	306599	155095	4299	748	28	152.612	108.339	54.8039	1.51908	0.264311	0.00989399
1	103	2	SIV	Andersen-STG 3	28.3	3	0.17	1.47911	14.7911	44.3733	52.2653	494.82	494.82	494820	1.48446e+06	1.74848e+06	72	1	0.0496081	0.0496081	0.148824	175.294	25	45	431892	306599	155095	4299	748	28	152.612	108.339	54.8039	1.51908	0.264311	0.00989399
1	104	2	SIV	Andersen-STG 4	28.3	3	0.17	1.47911	14.7911	44.3733	52.2653	1836.74	1836.74	1.83674e+06	5.51021e+06	6.49024e+06	330	1	0.250443	0.250443	0.75133	884.959	25	45	431892	306599	155095	4299	748	28	152.612	108.339	54.8039	1.51908	0.264311	0.00989399
1	105	2	SIV	Andersen-STG 5	28.3	3	0.17	1.47911	14.7911	44.3733	52.2653	2657.82	2657.82	2.65782e+06	7.97345e+06	9.39158e+06	707	1	0.608788	0.608788	1.82636	2151.19	25	45	431892	306599	155095	4299	748	28	152.612	108.339	54.8039	1.51908	0.264311	0.00989399
1	106	2	SIV	Andersen-STG 6	28.3	3	0.5	3.16228	31.6228	94.8683	111.741	1338.87	1338.87	1.33887e+06	4.01661e+06	4.73098e+06	1221	1	1.22146	1.22146	3.66439	4316.13	25	45	431892	306599	155095	4299	748	28	152.612	108.339	54.8039	1.51908	0.264311	0.00989399
1	107	2	SIV	Andersen-STG 7	28.3	3	0.17	1.47911	14.7911	44.3733	52.2653	482.381	482.381	482381	1.44714e+06	1.70453e+06	567	1	0.466724	0.466724	1.40017	1649.2	25	45	431892	306599	155095	4299	748	28	152.612	108.339	54.8039	1.51908	0.264311	0.00989399
1	108	2	SIV	Andersen-STG 8	28.3	3	0.5	3.16228	31.6228	94.8683	111.741	153.494	153.494	153494	460481	542380	348	1	0.265802	0.265802	0.797405	939.228	25	45	431892	306599	155095	4299	748	28	152.612	108.339	54.8039	1.51908	0.264311	0.00989399
1	109	2	SIV	Andersen-STG 9-filter	28.3	15	0.17	1.47911	14.7911	221.866	261.327	688.469	688.469	688469	1.0327e+07	1.21638e+07	65	1	0.0446618	0.0446618	0.669927	789.078	25	45	431892	306599	155095	4299	748	28	152.612	108.339	54.8039	1.51908	0.264311	0.00989399	5 mL taken from 15 mL eluate
1	110	2	SIV	NIOSH-large tube	3.5	3	0.17	1.47911	14.7911	44.3733	422.602	496.071	496.071	496071	1.48821e+06	1.41735e+07	114	1	0.0798437	0.0798437	0.239531	2281.25	25	45	431892	306599	155095	4299	748	28	152.612	108.339	54.8039	1.51908	0.264311	0.00989399
1	111	2	SIV	NIOSH-small tube	3.5	1.8	0.5	3.16228	31.6228	56.921	542.105	559.39	559.39	559390	1.0069e+06	9.58954e+06	353	1	0.270099	0.270099	0.486178	4630.27	25	45	431892	306599	155095	4299	748	28	152.612	108.339	54.8039	1.51908	0.264311	0.00989399
1	112	2	SIV	NIOSH-filter	3.5	3	0.17	1.47911	14.7911	44.3733	422.602	173.934	173.934	173934	521803	4.96955e+06	93	1	0.0646064	0.0646064	0.193819	1845.9	25	45	431892	306599	155095	4299	748	28	152.612	108.339	54.8039	1.51908	0.264311	0.00989399
1	113	2	SIV	Cyclonic collector	200	4	1.83	67.6083	676.083	2704.33	450.722	8920.29	8920.29	8.92029e+06	3.56812e+07	5.94686e+06	391	1	0.303201	0.303201	1.2128	202.134	25	45	431892	306599	155095	4299	748	28	152.612	108.339	54.8039	1.51908	0.264311	0.00989399
1	114	2	SIV	AGI-30	12.5	7.5	1.5	31.6228	316.228	2371.71	6324.56	13969.5	13969.5	1.39695e+07	1.04771e+08	2.7939e+08	427	1	0.335283	0.335283	2.51462	6705.66	25	45	431892	306599	155095	4299	748	28	152.612	108.339	54.8039	1.51908	0.264311	0.00989399
1	115	2	SIV	BioSampler	12.5	15	0.83	6.76083	67.6083	1014.12	2704.33	8450.07	8450.07	8.45007e+06	1.26751e+08	3.38003e+08	262	1	0.194009	0.194009	2.91013	7760.35	25	45	431892	306599	155095	4299	748	28	152.612	108.339	54.8039	1.51908	0.264311	0.00989399
1	116	2	SIV	VIVAS	8	2.2	1.5	31.6228	316.228	695.701	2898.75	25065.5	25065.5	2.50655e+07	5.51441e+07	2.29767e+08	1532	1	1.6617	1.6617	3.65574	15232.3	25	45	431892	306599	155095	4299	748	28	152.612	108.339	54.8039	1.51908	0.264311	0.00989399
1	117	2	SIV	SpinCon II	450	5	1.83	67.6083	676.083	3380.41	250.401	126971	126971	1.26971e+08	6.34855e+08	4.70263e+07	2605	1	3.58303	3.58303	17.9152	1327.05	25	45	431892	306599	155095	4299	748	28	152.612	108.339	54.8039	1.51908	0.264311	0.00989399
1	118	2	SIV	Bobcat	200	5.5	1.5	31.6228	316.228	1739.25	289.875	1452.7	1452.7	1.4527e+06	7.98984e+06	1.33164e+06	581	10	0.480452	4.80452	26.4249	4404.15	25	45	431892	306599	155095	4299	748	28	152.612	108.339	54.8039	1.51908	0.264311	0.00989399
1	119	2	SIV	Nebulizer-before			5.5	316228	3.16228e+06			5.37948e+06	5.37948e+06	5.37948e+09			3543	100	5.77382	577.382			25	45	431892	306599	155095	4299	748	28	152.612	108.339	54.8039	1.51908	0.264311	0.00989399
1	120	2	SIV	Nebulizer-after			5.83	676083	6.76083e+06			4.78689e+06	4.78689e+06	4.78689e+09			3941	100	6.84749	684.749			25	45	431892	306599	155095	4299	748	28	152.612	108.339	54.8039	1.51908	0.264311	0.00989399
1	121	3	MS2	Andersen-STG 1	28.3	3	400	400	4000	12000	14134.3	1165.04	1165.04	233007	699022	823348	86	1	0.0595804	0.0595804	0.178741	210.531	27	46	423479	396673	262312	9478	1820	39	149.639	140.167	92.6898	3.34912	0.64311	0.0137809
1	122	3	MS2	Andersen-STG 2	28.3	3	1000	1000	10000	30000	35335.7	1857.02	1857.02	371405	1.11421e+06	1.31238e+06	153	1	0.108776	0.108776	0.326327	384.367	27	46	423479	396673	262312	9478	1820	39	149.639	140.167	92.6898	3.34912	0.64311	0.0137809
1	123	3	MS2	Andersen-STG 3	28.3	3	1000	1000	10000	30000	35335.7	2082.05	2082.05	416411	1.24923e+06	1.47142e+06	190	1	0.136986	0.136986	0.410958	484.05	27	46	423479	396673	262312	9478	1820	39	149.639	140.167	92.6898	3.34912	0.64311	0.0137809
1	124	3	MS2	Andersen-STG 4	28.3	3	3100	3100	31000	93000	109541	4937.92	4937.92	987583	2.96275e+06	3.48969e+06	565	1	0.464772	0.464772	1.39431	1642.3	27	46	423479	396673	262312	9478	1820	39	149.639	140.167	92.6898	3.34912	0.64311	0.0137809
1	125	3	MS2	Andersen-STG 5	28.3	3	5900	5900	59000	177000	208481	7193.46	7193.46	1.43869e+06	4.31607e+06	5.08372e+06	875	1	0.793288	0.793288	2.37986	2803.14	27	46	423479	396673	262312	9478	1820	39	149.639	140.167	92.6898	3.34912	0.64311	0.0137809
1	126	3	MS2	Andersen-STG 6	28.3	3	7700	7700	77000	231000	272085	8056.08	8056.08	1.61122e+06	4.83365e+06	5.69334e+06	1036	1	0.984454	0.984454	2.95336	3478.64	27	46	423479	396673	262312	9478	1820	39	149.639	140.167	92.6898	3.34912	0.64311	0.0137809
1	127	3	MS2	Andersen-STG 7	28.3	3	5500	5500	55000	165000	194346	4960.3	4960.3	992061	2.97618e+06	3.50551e+06	568	1	0.467701	0.467701	1.4031	1652.65	27	46	423479	396673	262312	9478	1820	39	149.639	140.167	92.6898	3.34912	0.64311	0.0137809
1	128	3	MS2	Andersen-STG 8	28.3	3	890	890	8900	26700	31448.8	2333.83	2333.83	466766	1.4003e+06	1.64935e+06	257	1	0.189958	0.189958	0.569874	671.23	27	46	423479	396673	262312	9478	1820	39	149.639	140.167	92.6898	3.34912	0.64311	0.0137809
1	129	3	MS2	Andersen-STG 9-filter	28.3	15	88	88	880	13200	15547.7	949.662	949.662	189932	2.84898e+06	3.35569e+06	95	1	0.0660473	0.0660473	0.990709	1166.91	27	46	423479	396673	262312	9478	1820	39	149.639	140.167	92.6898	3.34912	0.64311	0.0137809	5 mL taken from 15 mL eluate
1	130	3	MS2	NIOSH-large tube	3.5	3	630	630	6300	18900	180000	1394.48	1394.48	278895	836686	7.96844e+06	187	1	0.134671	0.134671	0.404013	3847.75	27	46	423479	396673	262312	9478	1820	39	149.639	140.167	92.6898	3.34912	0.64311	0.0137809
1	131	3	MS2	NIOSH-small tube	3.5	1.8	1300	1300	13000	23400	222857	2111.21	2111.21	422242	760036	7.23844e+06	300	1	0.225237	0.225237	0.405426	3861.2	27	46	423479	396673	262312	9478	1820	39	149.639	140.167	92.6898	3.34912	0.64311	0.0137809
1	132	3	MS2	NIOSH-filter	3.5	3	85	85	850	2550	24285.7	174.055	174.055	34811	104433	994601	68	1	0.0467784	0.0467784	0.140335	1336.53	27	46	423479	396673	262312	9478	1820	39	149.639	140.167	92.6898	3.34912	0.64311	0.0137809	3 mL eluent supplied; 2.5 mL available
1	133	3	MS2	Cyclonic collector	200	3.5	5200	5200	52000	182000	30333.3	7712.37	7712.37	1.54247e+06	5.39866e+06	899776	613	1	0.51223	0.51223	1.79281	298.801	27	46	423479	396673	262312	9478	1820	39	149.639	140.167	92.6898	3.34912	0.64311	0.0137809	10 mL liquid used; 3.5 mL remaining
1	134	3	MS2	AGI-30	12.5	7	3410	3410	34100	238700	636533	5718.56	5718.56	1.14371e+06	8.00599e+06	2.13493e+07	2937	1	4.30393	4.30393	30.1275	80340	27	46	423479	396673	262312	9478	1820	39	149.639	140.167	92.6898	3.34912	0.64311	0.0137809	20 mL liquid used; 7 mL remaining
1	135	3	MS2	BioSampler	12.5	15	1550	1550	15500	232500	620000	4511.51	4511.51	902301	1.35345e+07	3.60921e+07	270	1	0.200518	0.200518	3.00777	8020.72	27	46	423479	396673	262312	9478	1820	39	149.639	140.167	92.6898	3.34912	0.64311	0.0137809	20 mL liquid used; 15 mL remaining
1	136	3	MS2	VIVAS	8	2.2	10200	10200	102000	224400	935000	13195.7	13195.7	2.63913e+06	5.80609e+06	2.4192e+07	1598	1	1.76187	1.76187	3.87612	16150.5	27	46	423479	396673	262312	9478	1820	39	149.639	140.167	92.6898	3.34912	0.64311	0.0137809
1	137	3	MS2	SpinCon II	450	2	93000	93000	930000	1860000	137778	65901.1	65901.1	1.31802e+07	2.63604e+07	1.95262e+06	3302	1	5.16542	5.16542	10.3308	765.248	27	46	423479	396673	262312	9478	1820	39	149.639	140.167	92.6898	3.34912	0.64311	0.0137809
1	138	3	MS2	Bobcat	200	6	7	7	70	420	70	68958.5	68958.5	1.37917e+07	8.27502e+07	1.37917e+07	708	10	0.609841	6.09841	36.5905	6098.41	27	46	423479	396673	262312	9478	1820	39	149.639	140.167	92.6898	3.34912	0.64311	0.0137809
1	139	3	MS2	Nebulizer-before			3600000	3600000	36000000			1.40829e+06	1.40829e+06	2.81657e+08			3783	100	6.41098	641.098			27	46	423479	396673	262312	9478	1820	39	149.639	140.167	92.6898	3.34912	0.64311	0.0137809
1	140	3	MS2	Nebulizer-after			11300000	11300000	113000000			1.4636e+06	1.4636e+06	2.92721e+08			4025	100	7.08506	708.506			27	46	423479	396673	262312	9478	1820	39	149.639	140.167	92.6898	3.34912	0.64311	0.0137809
1	141	3	AIV	Andersen-STG 1	28.3	3	0.5	3.16228	31.6228	94.8683	111.741	439.553	439.553	439553	1.31866e+06	1.55319e+06	16	1	0.0107812	0.0107812	0.0323436	38.0961	27	51	711807	345145	157375	6141	1309	61	251.522	121.959	55.6095	2.16996	0.462544	0.0215548
1	142	3	AIV	Andersen-STG 2	28.3	3	0.5	3.16228	31.6228	94.8683	111.741	357.654	357.654	357654	1.07296e+06	1.2638e+06	7	1	0.00469971	0.00469971	0.0140991	16.6067	27	51	711807	345145	157375	6141	1309	61	251.522	121.959	55.6095	2.16996	0.462544	0.0215548
1	143	3	AIV	Andersen-STG 3	28.3	3	0.5	3.16228	31.6228	94.8683	111.741	152.752	152.752	152752	458256	539760	6	1	0.00402669	0.00402669	0.0120801	14.2286	27	51	711807	345145	157375	6141	1309	61	251.522	121.959	55.6095	2.16996	0.462544	0.0215548
1	144	3	AIV	Andersen-STG 4	28.3	3	0.5	3.16228	31.6228	94.8683	111.741	714.613	714.613	714613	2.14384e+06	2.52513e+06	15	1	0.0101033	0.0101033	0.03031	35.7008	27	51	711807	345145	157375	6141	1309	61	251.522	121.959	55.6095	2.16996	0.462544	0.0215548
1	145	3	AIV	Andersen-STG 5	28.3	3	0.5	3.16228	31.6228	94.8683	111.741	899.449	899.449	899449	2.69835e+06	3.17827e+06	20	1	0.0134982	0.0134982	0.0404946	47.6968	27	51	711807	345145	157375	6141	1309	61	251.522	121.959	55.6095	2.16996	0.462544	0.0215548
1	146	3	AIV	Andersen-STG 6	28.3	3	0.5	3.16228	31.6228	94.8683	111.741	990.018	990.018	990018	2.97005e+06	3.4983e+06	25	1	0.0169066	0.0169066	0.0507198	59.7407	27	51	711807	345145	157375	6141	1309	61	251.522	121.959	55.6095	2.16996	0.462544	0.0215548
1	147	3	AIV	Andersen-STG 7	28.3	3	0.5	3.16228	31.6228	94.8683	111.741	806.807	806.807	806807	2.42042e+06	2.85091e+06	21	1	0.0141788	0.0141788	0.0425364	50.1017	27	51	711807	345145	157375	6141	1309	61	251.522	121.959	55.6095	2.16996	0.462544	0.0215548
1	148	3	AIV	Andersen-STG 8	28.3	3	0.5	3.16228	31.6228	94.8683	111.741	71505.9	71505.9	7.15059e+07	2.14518e+08	2.52671e+08	1651	1	1.84402	1.84402	5.53206	6515.97	27	51	711807	345145	157375	6141	1309	61	251.522	121.959	55.6095	2.16996	0.462544	0.0215548
1	149	3	AIV	Andersen-STG 9-filter	28.3	15	0.5	3.16228	31.6228	474.342	558.706	8315.32	8315.32	8.31532e+06	1.2473e+08	1.46914e+08	447	1	0.35341	0.35341	5.30115	6243.99	27	51	711807	345145	157375	6141	1309	61	251.522	121.959	55.6095	2.16996	0.462544	0.0215548	5 mL taken from 15 mL eluate
1	150	3	AIV	NIOSH-large tube	3.5	3	0.5	3.16228	31.6228	94.8683	903.508	6557.02	6557.02	6.55702e+06	1.96711e+07	1.87344e+08	139	1	0.098295	0.098295	0.294885	2808.43	27	51	711807	345145	157375	6141	1309	61	251.522	121.959	55.6095	2.16996	0.462544	0.0215548
1	151	3	AIV	NIOSH-small tube	3.5	1.8	0.17	1.47911	14.7911	26.624	253.561	23293.5	23293.5	2.32935e+07	4.19283e+07	3.99317e+08	428	1	0.336184	0.336184	0.605132	5763.16	27	51	711807	345145	157375	6141	1309	61	251.522	121.959	55.6095	2.16996	0.462544	0.0215548
1	152	3	AIV	NIOSH-filter	3.5	3	0.17	1.47911	14.7911	44.3733	422.602	1324.06	1324.06	1.32406e+06	3.97217e+06	3.78301e+07	109	1	0.0761941	0.0761941	0.228582	2176.97	27	51	711807	345145	157375	6141	1309	61	251.522	121.959	55.6095	2.16996	0.462544	0.0215548	3 mL eluent supplied; 2.5 mL available
1	153	3	AIV	Cyclonic collector	200	4	1.5	31.6228	316.228	1264.91	210.819	39186.6	39186.6	3.91866e+07	1.56746e+08	2.61244e+07	737	1	0.640613	0.640613	2.56245	427.075	27	51	711807	345145	157375	6141	1309	61	251.522	121.959	55.6095	2.16996	0.462544	0.0215548	10 mL liquid used; 4 mL remaining
1	154	3	AIV	AGI-30	12.5	7.5	0.5	3.16228	31.6228	237.171	632.456	61047.3	61047.3	6.10473e+07	4.57855e+08	1.22095e+09	542	1	0.442473	0.442473	3.31855	8849.47	27	51	711807	345145	157375	6141	1309	61	251.522	121.959	55.6095	2.16996	0.462544	0.0215548	20 mL liquid used; 7.5 mL remaining
1	155	3	AIV	BioSampler	12.5	15	0.5	3.16228	31.6228	474.342	1264.91	30353.5	30353.5	3.03535e+07	4.55303e+08	1.21414e+09	293	1	0.219426	0.219426	3.29138	8777.02	27	51	711807	345145	157375	6141	1309	61	251.522	121.959	55.6095	2.16996	0.462544	0.0215548	20 mL liquid used; 15 mL remaining
1	156	3	AIV	VIVAS	8	2	0.5	3.16228	31.6228	63.2456	263.523	90119.4	90119.4	9.01194e+07	1.80239e+08	7.50995e+08	1809	1	2.09795	2.09795	4.1959	17482.9	27	51	711807	345145	157375	6141	1309	61	251.522	121.959	55.6095	2.16996	0.462544	0.0215548
1	157	3	AIV	SpinCon II	450	4.2	1.5	31.6228	316.228	1328.16	98.382	506910	506910	5.0691e+08	2.12902e+09	1.57705e+08	3189	1	4.891	4.891	20.5422	1521.64	27	51	711807	345145	157375	6141	1309	61	251.522	121.959	55.6095	2.16996	0.462544	0.0215548
1	158	3	AIV	Bobcat	200	6.5	0.5	3.16228	31.6228	205.548	34.258	101424	101424	1.01424e+08	6.59257e+08	1.09876e+08	772	10	0.678358	6.78358	44.0932	7348.87	27	51	711807	345145	157375	6141	1309	61	251.522	121.959	55.6095	2.16996	0.462544	0.0215548
1	159	3	AIV	Nebulizer-before			3.5	3162.28	31622.8			2.86741e+07	2.86741e+07	2.86741e+10			3838	100	6.5614	656.14			27	51	711807	345145	157375	6141	1309	61	251.522	121.959	55.6095	2.16996	0.462544	0.0215548
1	160	3	AIV	Nebulizer-after			3.83	6760.83	67608.3			2.90153e+07	2.90153e+07	2.90153e+10			4615	100	8.86151	886.151			27	51	711807	345145	157375	6141	1309	61	251.522	121.959	55.6095	2.16996	0.462544	0.0215548
1	161	3	SIV	Andersen-STG 1	28.3	3	0.5	3.16228	31.6228	94.8683	111.741	124.047	124.047	124047	372142	438330	59	1	0.0404432	0.0404432	0.12133	142.909	27	49	541454	317472	158389	4925	883	22	191.327	112.181	55.9678	1.74028	0.312014	0.00777385
1	162	3	SIV	Andersen-STG 2	28.3	3	0.5	3.16228	31.6228	94.8683	111.741	1147.52	1147.52	1.14752e+06	3.44257e+06	4.05485e+06	87	1	0.0602968	0.0602968	0.18089	213.063	27	49	541454	317472	158389	4925	883	22	191.327	112.181	55.9678	1.74028	0.312014	0.00777385
1	163	3	SIV	Andersen-STG 3	28.3	3	0.5	3.16228	31.6228	94.8683	111.741	1270.92	1270.92	1.27092e+06	3.81275e+06	4.49087e+06	127	1	0.0893961	0.0893961	0.268188	315.887	27	49	541454	317472	158389	4925	883	22	191.327	112.181	55.9678	1.74028	0.312014	0.00777385
1	164	3	SIV	Andersen-STG 4	28.3	3	0.5	3.16228	31.6228	94.8683	111.741	2072.79	2072.79	2.07279e+06	6.21836e+06	7.32433e+06	469	1	0.3736	0.3736	1.1208	1320.14	27	49	541454	317472	158389	4925	883	22	191.327	112.181	55.9678	1.74028	0.312014	0.00777385
1	165	3	SIV	Andersen-STG 5	28.3	3	0.83	6.76083	67.6083	202.825	238.899	2347.45	2347.45	2.34745e+06	7.04236e+06	8.29489e+06	777	1	0.683804	0.683804	2.05141	2416.27	27	49	541454	317472	158389	4925	883	22	191.327	112.181	55.9678	1.74028	0.312014	0.00777385
1	166	3	SIV	Andersen-STG 6	28.3	3	0.5	3.16228	31.6228	94.8683	111.741	1650.49	1650.49	1.65049e+06	4.95147e+06	5.83211e+06	858	1	0.773922	0.773922	2.32177	2734.71	27	49	541454	317472	158389	4925	883	22	191.327	112.181	55.9678	1.74028	0.312014	0.00777385
1	167	3	SIV	Andersen-STG 7	28.3	3	0.5	3.16228	31.6228	94.8683	111.741	1001.99	1001.99	1.00199e+06	3.00597e+06	3.54061e+06	483	1	0.386585	0.386585	1.15975	1366.02	27	49	541454	317472	158389	4925	883	22	191.327	112.181	55.9678	1.74028	0.312014	0.00777385
1	168	3	SIV	Andersen-STG 8	28.3	3	1.17	14.7911	147.911	443.733	522.653	566.032	566.032	566032	1.69809e+06	2.00011e+06	221	1	0.161193	0.161193	0.483579	569.587	27	49	541454	317472	158389	4925	883	22	191.327	112.181	55.9678	1.74028	0.312014	0.00777385
1	169	3	SIV	Andersen-STG 9-filter	28.3	15	0.17	1.47911	14.7911	221.866	261.327	96.1242	50	50000	750000	883392	77	1	0.0531575	0.0531575	0.797362	939.178	27	49	541454	317472	158389	4925	883	22	191.327	112.181	55.9678	1.74028	0.312014	0.00777385	6 mL taken from 15 mL eluate
1	170	3	SIV	NIOSH-large tube	3.5	3	0.5	3.16228	31.6228	94.8683	903.508	953.369	953.369	953369	2.86011e+06	2.72391e+07	121	1	0.0849759	0.0849759	0.254928	2427.88	27	49	541454	317472	158389	4925	883	22	191.327	112.181	55.9678	1.74028	0.312014	0.00777385
1	171	3	SIV	NIOSH-small tube	3.5	1.8	0.17	1.47911	14.7911	26.624	253.561	1107.92	1107.92	1.10792e+06	1.99425e+06	1.89928e+07	211	1	0.153327	0.153327	0.275989	2628.47	27	49	541454	317472	158389	4925	883	22	191.327	112.181	55.9678	1.74028	0.312014	0.00777385
1	172	3	SIV	NIOSH-filter	3.5	3	0.17	1.47911	14.7911	44.3733	422.602						76	1	0.0524465	0.0524465	0.157339	1498.47	27	49	541454	317472	158389	4925	883	22	191.327	112.181	55.9678	1.74028	0.312014	0.00777385	3 mL eluent supplied; 2.5 mL available
1	173	3	SIV	Cyclonic collector	200	4	0.83	6.76083	67.6083	270.433	45.0722	16087.8	16087.8	1.60878e+07	6.4351e+07	1.07252e+07	458	1	0.363472	0.363472	1.45389	242.315	27	49	541454	317472	158389	4925	883	22	191.327	112.181	55.9678	1.74028	0.312014	0.00777385	10 mL liquid used; 4 mL remaining
1	174	3	SIV	AGI-30	12.5	5	1.5	31.6228	316.228	1581.14	4216.37	17674.4	17674.4	1.76744e+07	8.83719e+07	2.35659e+08	458	1	0.363472	0.363472	1.81736	4846.3	27	49	541454	317472	158389	4925	883	22	191.327	112.181	55.9678	1.74028	0.312014	0.00777385	20 mL liquid used; 5 mL remaining
1	175	3	SIV	BioSampler	12.5	15	0.17	1.47911	14.7911	221.866	591.643	7286.67	7286.67	7.28667e+06	1.093e+08	2.91467e+08	223	1	0.162773	0.162773	2.44159	6510.91	27	49	541454	317472	158389	4925	883	22	191.327	112.181	55.9678	1.74028	0.312014	0.00777385	20 mL liquid used; 15 mL remaining
1	176	3	SIV	VIVAS	8	2	1.17	14.7911	147.911	295.822	1232.59	27870.8	27870.8	2.78708e+07	5.57417e+07	2.32257e+08	1303	1	1.33245	1.33245	2.6649	11103.8	27	49	541454	317472	158389	4925	883	22	191.327	112.181	55.9678	1.74028	0.312014	0.00777385
1	177	3	SIV	SpinCon II	450	4.5	1.83	67.6083	676.083	3042.37	225.361	41247.2	41247.2	4.12472e+07	1.85612e+08	1.37491e+07	2949	1	4.3311	4.3311	19.49	1443.7	27	49	541454	317472	158389	4925	883	22	191.327	112.181	55.9678	1.74028	0.312014	0.00777385
1	178	3	SIV	Bobcat	200	6.5	2.5	316.228	3162.28	20554.8	3425.8	1357.17	1357.17	1.35717e+06	8.82161e+06	1.47027e+06	697	10	0.598288	5.98288	38.8887	6481.46	27	49	541454	317472	158389	4925	883	22	191.327	112.181	55.9678	1.74028	0.312014	0.00777385
1	179	3	SIV	Nebulizer-before			5.17	147911	1.47911e+06			5.55178e+06	5.55178e+06	5.55178e+09			4245	100	7.72541	772.541			27	49	541454	317472	158389	4925	883	22	191.327	112.181	55.9678	1.74028	0.312014	0.00777385
1	180	3	SIV	Nebulizer-after			5.83	676083	6.76083e+06			5.1274e+06	5.1274e+06	5.1274e+09			3900	100	6.73292	673.292			27	49	541454	317472	158389	4925	883	22	191.327	112.181	55.9678	1.74028	0.312014	0.00777385
